# Supplementary material for: Modeling of a negative feedback mechanism explains antagonistic pleiotropy in reproduction in domesticated Caenorhabditis elegans strains
Source: PLoS Genet. 2017 May 11;13(5):e1006769. doi: 10.1371/journal.pgen.1006769 (PMC5444864; doi:10.1371/journal.pgen.1006769)
Supplement: S1 Table — (XLSX) [file pgen.1006769.s007.xlsx]

## Sheet: Figure 1
Figure Panel	Timepoint	Comparison	p-value	# of comparisons	Modified type I error	Significant
1D	0-14	LSJ2 vs. N2	9.63422e-21	5	0.01	TRUE
1D	14-20	LSJ2 vs. N2	6.50898e-32	5	0.01	TRUE
1D	36-42	LSJ2 vs. N2	7.52463e-16	5	0.01	TRUE
1D	60-66	LSJ2 vs. N2	5.36485e-09	5	0.01	TRUE
1D	88-94	LSJ2 vs. N2	1.13839e-38	5	0.01	TRUE
1E	0-14	LSJ2 vs. CX12311	0.00358529	15	0.00333333	FALSE
1E	0-14	NIL vs. CX12311	0.677356	15	0.00333333	FALSE
1E	0-14	NIL vs LSJ2	0.00579536	15	0.00333333	FALSE
1E	14-20	LSJ2 vs. CX12311	0.000179623	15	0.00333333	TRUE
1E	14-20	NIL vs. CX12311	0.00218533	15	0.00333333	TRUE
1E	14-20	NIL vs LSJ2	0.241145	15	0.00333333	FALSE
1E	36-42	LSJ2 vs. CX12311	0.000181651	15	0.00333333	TRUE
1E	36-42	NIL vs. CX12311	0.000180635	15	0.00333333	TRUE
1E	36-42	NIL vs LSJ2	0.820463	15	0.00333333	FALSE
1E	60-66	LSJ2 vs. CX12311	0.000181651	15	0.00333333	TRUE
1E	60-66	NIL vs. CX12311	0.00130942	15	0.00333333	TRUE
1E	60-66	NIL vs LSJ2	0.000182672	15	0.00333333	TRUE
1E	88-94	LSJ2 vs. CX12311	0.000180635	15	0.00333333	TRUE
1E	88-94	NIL vs. CX12311	0.00721878	15	0.00333333	FALSE
1E	88-94	NIL vs LSJ2	0.000181651	15	0.00333333	TRUE

## Sheet: Figure 2
Figure Panel	Timepoint	Comparison	p-value	# of comparisons	Modified type I error	Significant
2B	24	LSJ2 vs. CX12311	0.000160246	6	0.00833333	TRUE
2B	24	NIL vs. CX12311	0.000105755	6	0.00833333	TRUE
2B	24	NIL vs LSJ2	0.232751	6	0.00833333	FALSE
2B	48	LSJ2 vs. CX12311	0.00526729	6	0.00833333	TRUE
2B	48	NIL vs. CX12311	0.000485456	6	0.00833333	TRUE
2B	48	NIL vs LSJ2	0.0443823	6	0.00833333	FALSE
2C	24	LSJ2 vs. CX12311	0.933725	6	0.00833333	FALSE
2C	24	NIL vs. CX12311	1	6	0.00833333	FALSE
2C	24	NIL vs LSJ2	0.806371	6	0.00833333	FALSE
2C	48	LSJ2 vs. CX12311	0.165234	6	0.00833333	FALSE
2C	48	NIL vs. CX12311	0.743005	6	0.00833333	FALSE
2C	48	NIL vs LSJ2	0.0470499	6	0.00833333	FALSE
2D	24	LSJ2 vs. CX12311	0.253984	6	0.00833333	FALSE
2D	24	NIL vs. CX12311	1.10923e-06	6	0.00833333	TRUE
2D	24	NIL vs LSJ2	1.23462e-06	6	0.00833333	TRUE
2D	48	LSJ2 vs. CX12311	0.281912	6	0.00833333	FALSE
2D	48	NIL vs. CX12311	0.322722	6	0.00833333	FALSE
2D	48	NIL vs LSJ2	0.340417	6	0.00833333	FALSE
2E	24	LSJ2 vs. CX12311	0.876006	6	0.00833333	FALSE
2E	24	NIL vs. CX12311	0.00319032	6	0.00833333	TRUE
2E	24	NIL vs LSJ2	0.0006999	6	0.00833333	TRUE
2E	48	LSJ2 vs. CX12311	0.723561	6	0.00833333	FALSE
2E	48	NIL vs. CX12311	0.982583	6	0.00833333	FALSE
2E	48	NIL vs LSJ2	0.7712	6	0.00833333	FALSE

## Sheet: Figure 3
Figure Panel	Parameter	Comparison	p-value	# of comparisons	Modified type I error	Significant
3C	S0	LSJ2 vs. CX12311	0.000182672	3	0.0166667	TRUE
3C	S0	NIL vs. CX12311	0.0756616	3	0.0166667	FALSE
3C	S0	NIL vs LSJ2	0.000182672	3	0.0166667	TRUE
3C	ko	LSJ2 vs. CX12311	0.000182672	3	0.0166667	TRUE
3C	ko	NIL vs. CX12311	0.000182672	3	0.0166667	TRUE
3C	ko	NIL vs LSJ2	0.000439639	3	0.0166667	TRUE

## Sheet: Figure 4
Figure Panel	Parameter	Comparison	p-value	# of comparisons	Modified type I error	Significant
4A	Eggs	LSJ2 vs. CX12311	0.00815101	6	0.00833333	TRUE
4A	Eggs	NIL vs. CX12311	1.31389e-06	6	0.00833333	TRUE
4A	Eggs	NIL vs LSJ2	6.2435e-07	6	0.00833333	TRUE
4A	Oocytes	LSJ2 vs. CX12311	4.88933e-07	6	0.00833333	TRUE
4A	Oocytes	NIL vs. CX12311	4.15647e-07	6	0.00833333	TRUE
4A	Oocytes	NIL vs LSJ2	0.853516	6	0.00833333	FALSE
4C	48	NIL vs. CX12311	0.0184827	2	0.025	TRUE
4C	66	NIL vs. CX12311	0.000261153	2	0.025	TRUE
4D	66h Unmated	NIL vs. CX12311	0.0121858	4	0.0125	TRUE
4D	66h Mated	NIL vs. CX12311	0.0121858	4	0.0125	TRUE
4D	88h Unmated	NIL vs. CX12311	0.0121858	4	0.0125	TRUE
4D	88h Mated	NIL vs. CX12311	0.676103	4	0.0125	FALSE

## Sheet: Figure 5
Joint model fitting all significant QTLs simultaneously
		p-value (F-test)
QTL	Position	0-14	14-20	36-42	60-66	88-94
mQTLI	I@5.4	0.01175	n/s	0.010594	n/s	n/s
mQTLII	II@12.2	n/s	0.000946	0.00069	0.03234	n/s
QTLnurf-1	II@14.4	< 2e-16	< 2e-16	5e-12	2.09e-07	< 2e-16
mQTLIV	IV@16.3	4e-06	0.001337	n/s	n/s	0.00499
mQTLV	V@15.2	0.01473	1.35e-06	0.013874	0.00216	n/s
mQTLX	X@7.8	2.16e-06	n/s	0.000128	0.0021	n/s
mQTLIxQTLnurf-1		0.00391	n/s	0.031364	n/s	n/s
mQTLIIxQTLnurf-1		n/s	n/s	n/s	0.01094	n/s
mQTLIVxQTLnurf-1		0.02275	n/s	n/s	n/s	0.02311
mQTLVxQTLnurf-1		n/s	0.042814	n/s	0.01747	n/s
mQTLXxQTLnurf-1		0.03178	n/s	n/s	0.00423	n/s
	<- Not significant after correction using the Benjamini-Hochberg procedure

## Sheet: Figure 6
Figure Panel	Parameter	Comparison	p-value	# of comparisons	Modified type I error	Significant
6D	Fecundity	CX12311 vs NILV	0.00328133	2	0.025	TRUE
6D	Fecundity	NILnurf vs NILnurf,V	0.000182671	2	0.025	TRUE
